# Supplementary material for: NAXD Deficiency: Heterogeneous Phenotypes and Positive Response to Niacin Treatment
Source: J Inherit Metab Dis. 2026 Jul 12;49(4):e70217. doi: 10.1002/jimd.70217 (PMC13358410; doi:10.1002/jimd.70217)
Supplement: Supplementary file 2 — Table S2: Full clinical summary of all previously reported NAXD and NAXE cases. [file JIMD-49-0-s001.xlsx]

## Sheet: Sheet2
Supplementary Table 2: Full clinical summary of all previously reported NAXD and NAXE cases
Year	1st Author	DOI Link	Gene	Sex	NAXD variant classification	NCBI reference sequence	Variant/s	Consanguinity	Anaemia	Elevated creatine kinase	Gastroenteritis	Niacin, vitamin or mitochondrial cocktail?	Cardiac Presentation	Myopathy	Age at severe presentation	Febrile illness prior to deterioration	Brain MRI abnormality	Microbial infection	Seizures	Neurodegeneration	Skin lesions	Movement abnormality	Lactate elevation	Mitochondrial enzyme deficiency	Status	Age of death	Other
2019	VAN BERGEN	10.1093/brain/awy310	NAXD	M	Combined NAXD	NM_001242882.1	c.839+1G>T: p.(?) and c.922C>T: p.(Arg308Cys)	N	Pancytopenia	Normal urine creatine levels	NA	Biotin, thiamine	N	NA	4 years 6 months	Y	Y	N	Y	Y	Y	Ataxia, dystonia	N	N	Deceased	4 years 6 months
2019	VAN BERGEN	10.1093/brain/awy310	NAXD	F	Combined NAXD	NM_001242882.1	c.187G>A: p.(Gly63Ser) and c.948_949insTT: p.(Ala317Leufs*64)	N	Pancytopenia	NA	NA	N	N	NA	1 year 2 months	Some but not all	Y	N	NA	Y	Y	Ataxia, dystonia	N	Decreased activities of complexes II+III	Deceased	3 years 10 months
2019	VAN BERGEN	10.1093/brain/awy310	NAXD	F	MitoNAXD	NM_001242882.1	c.51_54delAGAA: p.(Ala20Phefs*9)	N	Mild	Mildly elevated (273 and 280U/L)	Y	N	N	N	1 year 6 months	Y	NA	NA	N	N	N	NA	Y	NA	Deceased	1 year 7 months	Had sister with similar clinical phenotype and early death
2019	VAN BERGEN	10.1093/brain/awy310	NAXD	M	Combined NAXD	NM_001242882.1	c.308C>T: p.(Pro103Leu)	N	Pancytopenia	NA	NA	N	N	NA	3 months	Y	Y	Trivial viral infection but no bacteria in histology	NA	Y	Y	NA	N	Decreased activity of complex I	Deceased	3 months 14 days
2019	VAN BERGEN	10.1093/brain/awy310	NAXD	F	MitoNAXD	NM_001242882.1	c.54_57delAAGA: p.(Ala20Phefs*9)	N	Mild	Y 19,106 U/L (normal 25-146 U/L)	N	N	Y	Y	2 years 6 months	Y	Y	N, but there was an E.coli UTI	NA	N	N	Unsteady gait, progressive ataxia	Y	N	Deceased	2 years 10 months	Sibling died after cardiac arrest.
2019	VAN BERGEN	10.1093/brain/awy310	NAXD	F	Combined NAXD	NM_001242882.1	c.331C>T: p.(Leu111Phe) and c.776T>G: p.(Leu259Arg)	N	NA	NA	NA	N	N	NA	1 year 7 months	Y	Y	NA	Y	Y	Y	Delay of motor abilities	NA	Reduced activity of Complex I and IV	Deceased	1 year 10 months
2020	ZHOU	10.1093/brain/awz375	NAXD	M	Combined NAXD	NM_001242882.1	c.101_102delTA: p.(Thr35Phefs*63) and c.318C>G: p.(Ile106Met)	N	NA	NA	Y	Mitochondrial antioxidant cocktail and High dose vitamin B3 therapy - beneficial theraputic effect in resolution of skin lesions and stabalisation of neurological symptoms	N	Hypermyotonia	3 years 10 months	Y	Y	N	N	Y	Y	Dystonia	N	NA	Alive	Alive
2020	BORNA	10.1093/brain/awaa130	NAXD	M	MitoNAXD	NM_001242882.1	c.44delG: p.(Arg15GlnfsTer3) and c.51_54delAGAA: p.(Ala20Phefs*9)	N	Mild	Y 5346 IU	Y	N	Y	Y	7 years 3 months	Y	NA	Hemophilus influenzae, Corynebacterium	N	Y	N	NA	Y	C1 deficiency	Deceased	7 years 3 months
2020	MALIK	10.1016/j.amsu.2020.11.026	NAXD	M	Combined NAXD	NA	NA	NA	Leukopenia	NA	NA	N	NA	NA	11 months	Y	Performed but results NA. Neurodegeneration reported	Klebsiella urinary tract infection	Y	NA	Y	NA	Y	NA	Deceased	NA
2021	MAJETHIA	10.1016/j.ejmg.2021.104266	NAXD	F	Combined NAXD	NM_001242882.1	c.301G>A: p.(Ala101Thr)	Y	Microcytic anemia	NA	Y	Biotin, multivitamin complex	N	NA	1 year 7 months	Y	N	Lower respiratory tract infection	Y	N	Y	N	Y	NA	Deceased	3 years
2022	MANOR	10.1093/brain/awac065	NAXD	M	MitoNAXD	NM_001242882.2	c.46G>A: p.(Val16Ile) and microdeletion encompassing exons 1 and 2 of NAXD	NA	NA	Y	N	Vitamin B3/Niacin	N	Y	16 years	Y	Y	NA	N	N	N	Acute onset gait abnormality	NA	Totally deficient fibres for C1 and C4	Alive	Alive
2022	OZ TUNCER	10.1159/000520553	NAXD	M	Combined NAXD	NM_001242882.1	c.247G>A; p.(Ala83Thr)	Y	NA	NA	NA	Mitochondrial cocktail replacement	N	Y	7 months	N	Y	Viral pneumonia	Y, myoclonic seizures	Y	N	Axial hypotonia	Y	NA	Deceased	18 months	Had sibling that regressed after a febrile seizure and died at 7 months
2023	VAN BERGEN	10.3390/ijms24043582	NAXD	M	Combined NAXD	NM_001242882.1	c.441+3A>G:p.?	N	NA	NA	NA	Vitamin B3/Niacin, biotin, Coenzyme Q10, biotin, L-arginine and L-carnitine	Y	NA	32 years	N	Y	N	Y, poorly controlled childhood focal epilepsy	Y	N	Ataxia	NA	Y; reduced Complex I and V levels and mitoribosome	Deceased	~33 years	Head trauma
2024	MO	10.21037/tp-24-476	NAXD	M	MitoNAXD and Combined NAXD	NM_001242882.2	c.43C>T: p.(Arg15Ter) and c.781G>T: p.(Gly261Cys) encompassing exons 1 and 9 of NAXD	N	NA	Y 6,592-7,057 U/L	N	Mitochondrial cocktail	Y	Y	47 months, 2 years 11 months?	Y	N	Bronchopneumonia and mycoplasma infection	N	N	N	weakness of both lower extremities	Y	NA	Deceased	47 months, 2 years 11 months?	Sister who died of myocarditis
2024	CEPRESS	10.1002/ajmg.a.63519	NAXD	F	Combined NAXD	NM_001242882.2#	c.308C>T: p.(Pro103Leu)#	NA	Y	NA	Y	Thiamine, niacin, vitamin D & E, biotin, coenzyme Q10	Y, tachycardia	NA	4 months	N	Y	None identified	Y	Y	Y	Impaired head stability	Y	NA	Alive	Alive	Developed symptoms after recieving 4-month immunizations, had deceased brother with comparable presentation after 4-month immunizations. #Reported as "c.362C>T: p.P121L" which was on NM_001242881.2
2025	XU	10.3760/cma.j.cn112140-20250327-00260	NAXD	M	Combined NAXD	NM_001242882.1	c. 101_102delTA (p. Thr35Phefs*63) and c.318C>G (p.Ile106Met)	NA	NA	NA		Biotin, Vitamins B1, B2, C, E, coenzyme Q10, idebenone, l-carnitine. Niacin commenced at 4 years, 6mo after genetic diagnosis	N	Y	2 years 10 months	Y	bilateral basal ganglia symmetrical abnormalities	N	N	Y	Y	involuntary movements	NA	NA	Alive	Alive	Alive at 10 years, 5 months
2025	This publication		NAXD	M	Combined NAXD	NM_001242882.1	c.749G>A: p.(Arg250His) and c.770del: p.(Asp257Alafs*59)	N				Niacin and Mitochondrial cocktail			6 months	Fever	Encephalopathic chances, basal ganglia changes and a transient stroke-like lesion that resolved on repeat imaging, micro hemorrhages due to transient pancytopenia	Parainfluenza	Y	Y	Y	Choreoathetotic movements			Alive
2025	This publication		NAXD	M	Combined NAXD	NM_001242882.1	c.922C>T: p.(Arg308Cys) ad c.794_798dup: p.(Val267Serfs*51)	N			Y	Mitochondrial cockatil			15 months	Fever		Human Herpresvirus 6 (HVS6)		Y	Y	Ataxia, abnormal limb movements and ocular apraxia-opsoclonus	Y		Deceased	23 months	Oral mucositis, pancytopenia. Sibiling with the same 2 NAXD variants
2025	This publication		NAXD	M	Combined NAXD	NM_001242882.1	c.922C>T: p.(Arg308Cys) ad c.794_798dup: p.(Val267Serfs*51)	N				Niacin	N		2 years, 9 months	Fever		History of herpangina, COVID-19 infection 20 days before admission		N	N	Acute ataxia, gait difficulties, tremors			Alive		Bronchospasms. Deceased sibling with the same 2 NAXD variants.
2025	This publication		NAXD	F	Combined NAXD	NM_001242882.1	c.446T>C: p.(Ile149Ser)	Y	Y - pancytopenia (esp neut 0)	Normal 30 (15-180U/L)	Y	Niacin	N	N	12 months	Fever, often with viral URTI symptoms	Encephalopathic with raised CSF inflammatory markers eg neopterin 139 (0-40nmol/L)	No bacteria, just positive nasopharyngeal aspirates for respiratory viruses with each flare.	N	Y	N	N	N	Not tested	Alive	Alive	Reproducible severe diarrhoea refractory to usual treatments but some response to steroid and substantial response to commencing parenteral nutrition. Encephalopathy associated with neutropenia, thrombocytopenia, anemia and bone marrow showing bacuolated erythroid and neutrophil precursors
2025	This publication		NAXD	F	Combined NAXD and Mito NAXD	NM_001242882.2	c.54_57del: p.(Ala20Phefs*9) and c.881T>C: p.(Leu294Pro)	N		Y		Niacin	Y, tachycardia and myocarditis		4 years, 11 months	Fever		COVID-19 infection prior to 2nd episode		N	N	N	Y		Alive		Episodic dizziness reported at follow up
2025	This publication		NAXD	M	Mito NAXD	NM_001242882.1	c.1A>T: p.(Met1?)	N				Vitamin/enzyme treatment	Y, tachycardia and myocarditis		14 years	N	Y						Y		Deceased		Substernal and epigastric chest pain accompanied by mild exertional dyspnea. Sudden unexplained deaths of paternal grandfather at 49 years or age from an unknown cause and 2 younger siblings due to myocarditis. 2 siblings with NAXD variants.
2025	This publication		NAXD	F	Mito NAXD	NM_001242882.1	c.1A>T: p.(Met1?)	N					Y, tachycardia										Y				2 siblings with NAXD variants
2025	This publication		NAXD	M	Mito NAXD	NM_001242882.1	c.1A>T: p.(Met1?)	N					Y, tachycardia														2 siblings with NAXD variants
2025	This publication		NAXD	M	Combined NAXD	NM_001242882.2	c.848del: p.(Pro283Leufs*33) and c.704C>T: p.(Ser235Phe)	Y				NA	N/A			N/A		N/A		Y	N/A	N/A			In utero demise		Delivered stillborn at 33 weeks
2016	KREMER	10.1016/j.ajhg.2016.07.018	NAXE	M		NM_144772.2	c.177C>A: p.(Tyr59*)	Y	NA	NA	NA		NA	NA	1 year 8 months	Y	Y	Tonsilitis	Y	Y	Y	Ataxia	Y	C1 deficiency and a globally reduced ATP production rate	Deceased	1 year 9 months
2016	KREMER	10.1016/j.ajhg.2016.07.018	NAXE	F		NM_144772.2	Not identified	Y	NA	NA	NA		Heart failure	NA	1 year 7 months	Y	Y	Respiratory infection	Y	Y	Y	Acute onset ataxia	Y	NA	Deceased	2 years
2016	KREMER	10.1016/j.ajhg.2016.07.018	NAXE	F		NM_144772.2	c.196C>T: p.(Gln66*) and c.516+1G>A: p.(?)	N	NA	N	NA	Mitochondrial cocktail, biotin	NA	Y	1 year 3 months	Y	Y	Respiratory infection, later at hospital C. difficile colitis and sepsis	N, but hyperkinesia	NA	Y	Ataxia	Y	N	Deceased	2 years
2016	KREMER	10.1016/j.ajhg.2016.07.018	NAXE	M		NM_144772.2	c.804_807delinsA: p.(Lys270del)	NA	NA	NA	NA		NA	NA	1 year 4 months	Y	N	Mild upper respiratory tract infection	NA	Y	N	Progressive ataxia	Y	N	Deceased	1 year 6 months
2016	KREMER	10.1016/j.ajhg.2016.07.018	NAXE	M		NM_144772.2	c.743delC: p.(Asp218Val) and c.653A>T: p.(Ala248Glufs*26)	NA	NA	NA	NA		NA	NA	1 year 4 months	NA	Y	Viral tests returned negative	NA	NA	Y	Acute-onset ataxia	Y	NA	Deceased	1 year 4 months
2016	KREMER	10.1016/j.ajhg.2016.07.018	NAXE	M		NM_144772.2	c.743delC: p.(Asp218Val) and c.653A>T: p.(Ala248Glufs*26)	NA	NA	NA	NA		NA	NA	8 months	NA	Not MRI but yes for CT	NA	Y	N	N	N	Y	NA	Deceased	2 years 4 months
2016	SPIEGEL	10.1007/s10048-016-0483-3	NAXE	F		NM_144772.2	c.281C>A: p.(Ala94Asp)	Y	NA	N	NA		NA	NA	6-12 months	Y	Y	NA	NA	Y	NA	NA	N	N	Deceased	Between 1 and 3 years
2016	SPIEGEL	10.1007/s10048-016-0483-3	NAXE	F		NM_144772.2	c.281C>A: p.(Ala94Asp)	Y	NA	N	NA		NA	NA	6-12 months	Y	Y	NA	NA	Y	NA	NA	N	N	Deceased	Between 1 and 3 years
2016	SPIEGEL	10.1007/s10048-016-0483-3	NAXE	F		NM_144772.2	c.281C>A: p.(Ala94Asp)	Y	NA	N	NA		NA	NA	6-12 months	Y	Y	NA	NA	Y	NA	NA	N	N	Deceased	Between 1 and 3 years
2016	SPIEGEL	10.1007/s10048-016-0483-3	NAXE	M		NM_144772.2	c.281C>A: p.(Ala94Asp)	Y	NA	N	NA		NA	NA	6-12 months	Y	Y	NA	NA	Y	NA	NA	N	NA	Deceased	Between 1 and 3 years
2016	SPIEGEL	10.1007/s10048-016-0483-3	NAXE	M		NM_144772	c.281C>A: p.(Ala94Asp)	Y	NA	N	NA		NA	NA	6-12 months	Y	Y	NA	NA	Y	NA	NA	N	NA	Alive	5 years 6 months
2016	PRONICKA	10.1186/s12967-016-0930-9	NAXE	M		NM_144772.2	c.653A>T: p.(Asp218Val) and c.743_744delC: p.247Ala_248Thrfs	NA	NA	NA	NA		NA	NA	8 months	NA	Y	NA	Y	NA	NA	NA	NA	NA	deceased	2 years
2018	YU	10.7499/j.issn.1008-8830.2018.07.002	NAXE	M		NM_144772.2	c.255A>T: p.(Glu85Asp) and c.361G>A: p.(Gly121Arg)	N	NA	NA	NA	Coenzyme Q10, vitamin B, niacinamide	N	NA	2 years	NA	Y	NA	Y	NA	NA	Staggering gait	N	N	NA	NA	Had brother with similar clinical phenotype and early death
2019	TRINH	10.1007/s00415-019-09640-2	NAXE	M		NM_144772.2	NA	N	NA	NA	NA		NA	NA	NA	NA	Y	NA	NA	NA	NA	Gait difficulties	NA	NA	Deceased	NA
2019	TRINH	10.1007/s00415-019-09640-2	NAXE	F		NM_144772.2	c.757G>A: p.(Gly253Ser) and c.665- 1G>A: p.(?)	N	NA	NA	NA	Vitamin B3/Niacin	NA	NA	22 years	Aseptic fever	N	NA	Y	NA	NA	NA	N	NA	Alive	Alive
2019	TRINH	10.1007/s00415-019-09640-2	NAXE	F		NM_144772.2	c.757G>A: p.(Gly253Ser) and c.665- 1G>A: p.(?)	N	NA	NA	NA		NA	NA	20 years	NA	N	NA	Y	NA	NA	Gait difficulties	NA	NA	Deceased	22 years
2019	TRINH	10.1007/s00415-019-09640-2	NAXE	M		NM_144772.2	c.733A>C: p.(Lys245Gln)	NA	NA	NA	NA		NA	NA	NA	NA	Y	Sepsis	NA	Y	NA	NA	NA	NA	Deceased	NA
2019	TRINH	10.1007/s00415-019-09640-2	NAXE	M		NM_144772.2	c.652G>A: p.(Asp218Asn)	NA	Thrombocytosis	Decreased serum creatinine	NA		NA	NA	2 days	NA	Y	NA	NA	Y	NA	NA	NA	NA	Deceased	6 months
2019	TRINH	10.1007/s00415-019-09640-2	NAXE	F		NM_144772.2	NA	NA	NA	NA	NA		NA	NA	NA	NA	Y	NA	NA	NA	NA	NA	NA	NA	Deceased	NA
2019	TRINH	10.1007/s00415-019-09640-2	NAXE	M		NM_144772.2	c.640A>G: p.(Ile214Val)	NA	NA	Elevated serum creatine phosphokinase	NA		NA	NA	NA	NA	Y	NA	NA	Y	NA	NA	Y	NA	Alive	Alive
2019	INCECIK	10.1007/s13760-019-01242-z	NAXE	M		NM_144772.2	c.386G>C: p.(Arg129Pro) and c.641T>G: p.(Ile214Ser)	Y	NA	NA	NA		NA	NA	2 years	NA	Y	NA	Y	Y	Y	Gait difficulties	N	NA	Deceased	3 years
2021	CHIU	10.1097/MD.0000000000027548	NAXE	F		NM_144772.2	c.733A>C: p.(Lys245Gln)	N	NA	N	NA	Vitamin B complex and coenzyme Q10, carnitine	NA	NA	1 year 8 months	Y	Y	N	Y	NA	NA	Unsteady gait, progressive ataxia	NA	NA	Alive	Alive
2021	MOHAMMADI	10.1007/s13760-021-01717-y	NAXE	M		NM_144772.2	c.565G>A: p.(Gly189Ser)	Y	NA	NA	NA		NA	NA	1 year	NA	Y	NA	Y	Y	NA	Y	Y	N	Deceased	3 years
2021	MOHAMMADI	10.1007/s13760-021-01717-y	NAXE	M		NM_144772.2	c.565G>A: p.(Gly189Ser)	Y	NA	NA	NA		NA	NA	1 year	NA	Y	NA	Y	Y	NA	Y	Y	NA	Deceased	1 year 8 months	Brother of above who died at 20 months
2022	MANOR	10.1016/j.ymgme.2022.04.003	NAXE	M		NM_144772.2	c.804_807delinsA; P.(Lys270del) and c.386G>C: p.(Arg129Pro)					N-acetylcystine, niacin, pyridoxine, riboflavin, ubiquinol			2 years	n	Y	y	NA	y	n	proximal leg weakness	y		Alive	Alive at 3 years
2022	MAALEJ	10.1007/s10048-022-00696-3	NAXE	M		NM_144772.2	Homozygous c.641T>A p.(Ile214Asn)	Y	NA	NA	NA		NA	NA	6 months	Y	Y	NA	NA	Y	NA	NA	Y	NA	Deceased	7 months
2023	DING	10.12998/wjcc.v11.i14.3340	NAXE	F		NM_144772.2	c.733A>C: p.(Lys245Gln) and c.370G>T p.(Gly124Cys)	N	NA	NA	NA	Coenzyme Q10, Nicotinamide iV drip	Y	NA	2 years 10 months	Y	Y	NA	NA	Y	NA	Ataxia, motor function regression	NA		Deceased	3 years
2024	ALMUDHRY	10.3389/fneur.2024.1204848	NAXE	M		NM_144772.2	c.733A>C; p.Lys245Gln	N	NA	NA	NA	L-carnitine, coenzyme Q10, viamin B100 complex, riboflavin, niacin	NA	N	15 months	Y	Y	NA	N	Y	NA	Ataxia, staggering gait	Y		Alive	Alive
2024	AL-AMRANI	10.1002/jmd2.12425	NAXE	M		NM_144772.2	Homozygous c.827del p.(Pro276Hisfs*43)	Y	NA	NA	NA	Niacin, vitamin B complex, thiamine and pyridoxine		NA	14 months	NA	Y	NA	Y	Y	NA	Ataxia	N		Deceased		Had 2 affected siblings with PEBEL-1 with homozygous c.827del p(Pro276Hisfs*43) in NAXE
2024	OZAKI	10.1038/s41525-024-00429-5	NAXE	F		NM_144772.2	biallelic GGGCC repeat expansion in the promoter region of NAXE	NA	NA	NA	NA	Mitochondiral cocktail	NA	NA	1 year 1 month	Y	Y	UTI	Y	Y	Y	Truncal ataxia , gait disturbances	Y	Reduced activity of complex II, III and IV	NA	NA
2024	RAO	10.1007/s12098-023-04495-y	NAXE	M		NM_144772.2	Homozygous c.804_807delInsA: p.(Lys270del)			NA	NA	CoQ, niacin, pyridoxine	NA	Y	8 months	Fever	NA	NA	NA	NA	NA	head lag, hypotonia	NA	NA	Alive at 8 years	Alive	ptosis, opthalmoplaegia
2024	RAO	10.1007/s12098-023-04495-y	NAXE	F		NM_144772.2	Homozygous c.804_807delInsA: p.(Lys270del)			NA	NA	CoQ, niacin, pyridoxine	NA	Y	1 year	Fever	NA	NA	NA	NA	NA	motor regression	NA	NA	Alive at 2 years	Alive	ptosis, vertical gaze paresis
2025	SOLMAZ	10.1007/s10072-025-08006-z	NAXE	M		NM_144772.2	c.641T>G: p.Ile214Ser	Y	NA	NA	NA	Mitochondrial cocktail including niacin	NA	NA	2 years 6 months	Y	Y	Pneumonia	Y	Y	Y	Ataxia	Y		Deceased	NA	Sibling with same NAXE variant
2025	SOLMAZ	10.1007/s10072-025-08006-z	NAXE	F		NM_144772.2	c.641T>G: p.Ile214Ser	Y	NA	NA	NA	Mitochondrial cocktail including niacin	NA	NA	9 years	N	N	NA	Y	N	Y	NA	N		Alive	Alive	Sibling with same NAXE variant
2025	SOLMAZ	10.1007/s10072-025-08006-z	NAXE	F		NM_144772.2	c.128C>A: p.Ser43*	Y	NA	NA	NA	Mitochondrial cocktail including niacin, nicotinic acid	NA	NA	15 years	N	Y	NA	N	N	N	Truncal ataxia, hyperreflexia	N		Deceased	NA
N. No; Y, Yes; NA, Information not available or applicable
